# Supplementary material for: Presence of increased inflammatory infiltrates accompanied by activated dendritic cells in the left atrium in rheumatic heart disease
Source: PLoS One. 2018 Sep 27;13(9):e0203756. doi: 10.1371/journal.pone.0203756 (PMC6159861; doi:10.1371/journal.pone.0203756)
Supplement: S1 File — (XLSX) [file pone.0203756.s002.xlsx]

## Sheet: Sheet1
No.	group	CD3 (/0.1mm2)	CD68 (/0.1mm2)	CD163 (/0.1mm2)	CD209 (/0.1mm2)	CD11c (/0.1mm2)	CD80 (/0.1mm2)	%Tenascin-C	LVDd (mm)	LVDs (mm)	LADs (mm)	EF (%)	Duration of AF (years)	SBP (mmHg)	DBP (mmHg)	HR (bpm)	WBC (/µL)	RBC (x104/µL)	HGB (g/dL)	AST (IU/L)	ALT (IU/L)	BUN (mg/dL)	Cre (mg/dL)	CRP (mg/dL)	HT	Dyslipidaemia	DM	Current smoker
1	RHD	40.9483	43.5345	56.8966	36.6379	6.03448	1.2931	15.0076	38	19	58	76	52	90	48	72	5700	380	10.1	25	12	57	0.6	0.01	1	1	1	1
2	RHD	190.948	147.414	108.19	76.2931	34.9138	12.931	13.2527	64	56	70	24	26	114	70	54	6900	346	12.1	56	28	56	1.49	0.81	0	1	1	1
3	RHD	293.534	153.448	114.655	109.914	23.2759	39.2241	10.7252	86	77	58	20	28	118	65	92	5180	361	12.4	85	31	35	1.31	0.17	0	1	1	1
4	RHD	184.052	72.4138	59.9138	74.1379	1.2931	2.58621	3.80773	50	32	45	60	26	110	60	85	4400	240	7.5	19	14	40	4.65	1.8	1	1	1	1
5	RHD	153.448	110.776	100	91.3793	26.7241	6.03448	13.1665	63	54	56	27	40	149	91	75	7100	272	11.2	23	28	26	1.13	0.01	0	1	1	1
6	non-RHD	2.58621	0	21.9828	13.3621	1.2931	0	2.13377	47	32	70	55	21	100	60	44	7700	413	15.1	35	10	79	2.03	2.46	0	1	1	0
7	non-RHD	2.58621	0	9.91379	4.74138	1.2931	0	0.378993	34	20	55	57	17	166	85	62	7600	364	11.1	41	15	46	1.3	0.08	0	0	0	1
8	non-RHD	0.862069	0.431034	22.4138	0	0.862069	0	1.06378	40	28	54	52	27	142	62	60	6500	280	8.5	26	24	28	3.5	0.58	0	0	1	0
9	non-RHD	4.31034	0	6.03448	1.2931	2.58621	0	1.74259	47	31	60	58	15	170	100	98	5100	437	14.9	62	25	47	0.49	0.4	0	1	1	1
10	non-RHD	0.862069	0	7.75862	7.75862	0.431034	0	0.222005	51	41	39	36	40	146	124	107	7400	421	12.6	41	23	27	1.46	1.94	0	0	1	1
